# Supplementary material for: Resolvin D1 in the Lipopolysaccharide-Induced Inflammatory Microenvironment Mediates Resolution in Human Monocytic THP-1 Cells
Source: Biomedicines. 2026 May 15;14(5):1124. doi: 10.3390/biomedicines14051124 (PMC13204318; doi:10.3390/biomedicines14051124)
Supplement: Supplementary file 1 [file biomedicines-14-01124-s001.zip]

Archive with 2 entries (2 files):
- Supplementary Figures (Revision).pdf
- Supplementary Table S1.pdf
